# Supplementary material for: Effective mismatch repair depends on timely control of PCNA retention on DNA by the Elg1 complex
Source: Nucleic Acids Res. 2019 May 22;47(13):6826–41. doi: 10.1093/nar/gkz441 (PMC6648347; doi:10.1093/nar/gkz441)
Supplement: gkz441_Supplemental_Files [file gkz441_supplemental_files.zip]

Archive with 2 entries (2 files):
- Merged_Supple_3May19.pdf
- Supplementary_Tables_2May19TKpm.xlsx
