# Supplementary material for: Effective mismatch repair depends on timely control of PCNA retention on DNA by the Elg1 complex
Source: Nucleic Acids Res. 2019 May 22;47(13):6826–41. doi: 10.1093/nar/gkz441 (PMC6648347; doi:10.1093/nar/gkz441)
Supplement: gkz441_Supplemental_Files [file gkz441_supplemental_files.zip › Supplementary_Tables_2May19TKpm.xlsx]

## Sheet: Table S1
Supplemental Table S1. Plasmids used in this study
Plasmid name	Relevant genotype	Reference	comments
pVL399	ampR 2μ LEU2 ADHpr-empty-ADHter	Gao et al. 2007
pBMB 68	pVL399 ADHpr-pol30-E3K	This study (Fig. S1, S2)
pBMB 69	pVL399 ADHpr-pol30-K5E	This study (Fig. S1, S2)
pNAE 1	pVL399 ADHpr-pol30-E7K	This study (Fig. S1, S2)
pBMB 70	pVL399 ADHpr-pol30-K13E	This study (Fig. S1, S2)
pBMB 71	pVL399 ADHpr-pol30-R14E	This study (Fig. S1, S2)
pBMB 72	pVL399 ADHpr-pol30-D17K	This study (Fig. S1, S2)
pBMB 73	pVL399 ADHpr-pol30-K20E	This study (Fig. S1, S2)
pBMB 74	pVL399 ADHpr-pol30-D21K	This study (Fig. S1, S2)
pNSK19	pVL399 ADHpr-pol30-C22Y	This study (Fig. S1, S2)
pNSK20	pVL399 ADHpr-pol30-C22E	This study (Fig. S1, S2)
pNAE 3	pVL399 ADHpr-pol30-K31E	This study (Fig. S1, S2)
pNAE 4	pVL399 ADHpr-pol30-E32K	This study (Fig. S1, S2)
pNAE 5	pVL399 ADHpr-pol30-D33K	This study (Fig. S1, S2)
pBMB 75	pVL399 ADHpr-pol30-D41K	This study (Fig. S1, S2)
pNSK21	pVL399 ADHpr-pol30-D42K	This study (Fig. S1, S2)
pNSK22	pVL399 ADHpr-pol30-R44E	This study (Fig. S1, S2)
pNAE 6	pVL399 ADHpr-pol30-E51K	This study (Fig. S1, S2)
pNAE 7	pVL399 ADHpr-pol30-E55K	This study (Fig. S1, S2)
pBMB 76	pVL399 ADHpr-pol30-R61E	This study (Fig. S1, S2)
pBMB 77	pVL399 ADHpr-pol30-D63K	This study (Fig. S1, S2)
pNAE 10	pVL399 ADHpr-pol30-H64E	This study (Fig. S1, S2)
pNAE 9	pVL399 ADHpr-pol30-H64K	This study (Fig. S1, S2)
pNSK23	pVL399 ADHpr-pol30-L68S	This study (Fig. S1, S2)
pNSK24	pVL399 ADHpr-pol30-L68E	This study (Fig. S1, S2)
pBMB 78	pVL399 ADHpr-pol30-K77E	This study (Fig. S1, S2)
pNSK25	pVL399 ADHpr-pol30-C81R	This study (Fig. S1, S2)
pBMB 79	pVL399 ADHpr-pol30-D86K	This study (Fig. S1, S2)
pBMB 80	pVL399 ADHpr-pol30-D93K	This study (Fig. S1, S2)
pNAE 12	pVL399 ADHpr-pol30-N94E	This study (Fig. S1, S2)
pNAE 11	pVL399 ADHpr-pol30-N94K	This study (Fig. S1, S2)
pBMB 81	pVL399 ADHpr-pol30-D97K	This study (Fig. S1, S2)
pBMB 82	pVL399 ADHpr-pol30-E104K	This study (Fig. S1, S2)
pNSK15	pVL399 ADHpr-pol30-K107A	This study (Fig. S1, S2)
pNSK16	pVL399 ADHpr-pol30-K107E	This study (Fig. S1, S2)
pBMB 83	pVL399 ADHpr-pol30-D109K	This study (Fig. S1, S2)
pBMB 84	pVL399 ADHpr-pol30-R110E	This study (Fig. S1, S2)
pBMB 85	pVL399 ADHpr-pol30-E113K	This study (Fig. S1, S2)
pBMB 86	pVL399 ADHpr-pol30-K117E	This study (Fig. S1, S2)
pBMB 87	pVL399 ADHpr-pol30-D120K	This study (Fig. S1, S2)
pBMB 88	pVL399 ADHpr-pol30-D122K	This study (Fig. S1, S2)
pBMB 89	pVL399 ADHpr-pol30-D124K	This study (Fig. S1, S2)
pNSK26	pVL399 ADHpr-pol30-L126E	This study (Fig. S1, S2)
pNSK17	pVL399 ADHpr-pol30-K127A	This study (Fig. S1, S2)
pNSK18	pVL399 ADHpr-pol30-K127E	This study (Fig. S1, S2)
pNSK27	pVL399 ADHpr-pol30-I128E	This study (Fig. S1, S2)
pNSK28	pVL399 ADHpr-pol30-E129K	This study (Fig. S1, S2)
pNSK29	pVL399 ADHpr-pol30-E130K	This study (Fig. S1, S2)
pBMB 90	pVL399 ADHpr-pol30-E143K	This study (Fig. S1, S2)
pBMB 91	pVL399 ADHpr-pol30-K146E	This study (Fig. S1, S2)
pBMB 92	pVL399 ADHpr-pol30-D150K	This study (Fig. S1, S2)
pBMB 93	pVL399 ADHpr-pol30-K164E	This study (Fig. S1, S2)
pBMB 94	pVL399 ADHpr-pol30-K168E	This study (Fig. S1, S2)
pBMB 95	pVL399 ADHpr-pol30-D174K	This study (Fig. S1, S2)
pBMB 96	pVL399 ADHpr-pol30-K210E	This study (Fig. S1, S2)
pNSK30	pVL399 ADHpr-pol30-K217E	This study (Fig. S1, S2)
pBMB 98	pVL399 ADHpr-pol30-K253E	This study (Fig. S1, S2)
pNSK31	pVL399 ADHpr-pol30-F254L	This study (Fig. S1, S2)
pBMB 99	pVL399 ADHpr-pol30-D256K	This study (Fig. S1, S2)
pBMB 100	pVL399 ADHpr-pol30-E257K	This study (Fig. S1, S2)
pBMB 101	pVL399 ADHpr-pol30-E258K	This study (Fig. S1, S2)
pML107	ampR 2μ LEU2 TDH3pr-CAS9-ADH1ter SNR52pr-empty-sgRNA-SUP4ter	Laughery et al. 2015
pML107-P30(POL30)	pML107 sgRNA: CATCAATTATTCTCTTGAAA	This study	Used for constrcuting pol30-D17K, with ds-donor oligos TK460/TK461
pML107-P54(POL30)	pML107 sgRNA: TTTCAAAGATTGTGTCCAGT	This study	Used for constrcuting pol30-D21K, with ds-donor oligos TK472/TK473
pML107-P455(POL30)	pML107 sgRNA: ATTAATAGAATCACTCAATT	This study	Used for constrcuting pol30-D150E, with ds-donor oligos TK526/TK527
pML107-P14(MSH3)	pML107 sgRNA: CTTGAAAAACCTGCTTATTG	This study	Used for constrcuting msh3PIP, with ds-donor oligos TK569/TK570
pML107-P100(MSH6)	pML107 sgRNA: TTCTCAAAACAGGTACCTTC	This study	Used for constrcuting msh6PIP, with ds-donor oligos TK562/TK563
pML107-P1108(MSH6)	pML107 sgRNA: CAATATTCAAATGACATCTC	This study	Used for constrcuting msh6(3MBD), with donor DNA amplified from the MSH3 gene with oligos TK581/TK582
pML107-P1925(POL2)	pML107 sgRNA: CATGATGTTTGGGTACATAG	This study	Used for constrcuting pol2-M644G, with ds-donor oligos LD022/LD023
pEAM249	ampR 2μ TRP1 MSH2	Chakraborty et al. 2016 (Fig. 5H)
pEAM101	ampR 2μ LEU2 MSH6	Chakraborty et al. 2016 (Fig. 5H)
pEAM252	ampR 2μ URA3 MSH3	Chakraborty et al. 2016 (Fig. 5H)
pRS424	ampR 2μ TRP1	(Fig. 5H)
pRS425	ampR 2μ LEU2	(Fig. 5H)
pRS426	ampR 2μ URA3	(Fig. 5H)
pLD1	ampR 2μ LEU2 msh6PIP	This study (Fig. 5H)
pLD2	ampR 2μ URA3 msh3PIP	This study (Fig. 5H)
Supplementary reference
Gao, H., Cervantes, R.B., Mandell, E.K., Otero, J., and Lundblad, V. (2007). RPA-like proteins mediate yeast telomere function. NSMB 14, 208-214.

## Sheet: Table S2
Supplemental Table S2. Yeast strains used in this study
Name	Relevant genotype	Reference
BY4741	MATa; his3∆1; leu2∆0; met15∆0; ura3∆0	Brachmann et al., 1998 (parent strain shown in Fig. S2AB)
TKY220	MATa; his3∆1; leu2∆0; met15∆0; ura3∆0; elg1Δ::hphNT1	Kubota et al., 2015 (parent strains shown in Fig. S1C, S2AB)
YK402	MATa bar1∆::hisG ade2-1 can1-100 his3-11,15 leu2-3,112 trp1-1 ura3-1 RAD5+ (W303)	Araki et al. 2003
RDKY5964	ura3-52 leu2D1 trp1D63 hom3-10 hisD200 lys2-10A	Hombauer et al., 2011 (Fig. 5H)
CJY1	RDKY5964 elg1∆::kanMX4	Johnson et al., 2016 (Fig. 5H)
CJY10	RDKY5964 trp1Δ63::his3Δ5’-his3Δ3’(URA3)	Johnson et al., 2016 (Fig. 3A, 4AB, 5I, S2D)
LDY1	CJY10 pol30::pol30-K13E (LEU2)	This study (Fig. 1CE)
LDY2	CJY10 pol30::pol30-R14E (LEU2)	This study (Fig. 1AC, 3C)
LDY3	CJY10 pol30::pol30-K20E (LEU2)	This study (Fig. 1CE)
LDY4	CJY10 pol30::pol30-C22Y (LEU2)	This study (Fig. 1CE)
LDY5	CJY10 pol30::pol30-L68S (LEU2)	This study (Fig. 1CE)
LDY6	CJY10 pol30::pol30-C81R (LEU2)	This study (Fig. 1CE)
LDY7	CJY10 pol30::pol30-D21K (LEU2)	This study (Fig. 2D, 3B, S2D)
LDY8	CJY10 pol30::pol30-K217E (LEU2)	This study (Fig. 1CE)
LDY9	CJY10 pol30::POL30 (LEU2)	This study (Fig. 1ACEF, 2BCD, 3BC, 5A, S1AB, S2D, S4ABCDE, S5, S7)
LDY10	CJY10 pol30::pol30-K13E (LEU2) elg1Δ::hphNT1	This study (Fig. 1CE)
LDY11	CJY10 pol30::pol30-R14E (LEU2) elg1Δ::hphNT1	This study (Fig. 1AC, 3C)
LDY12	CJY10 pol30::pol30-K20E (LEU2) elg1Δ::hphNT1	This study (Fig. 1CE)
LDY13	CJY10 pol30::pol30-D21K (LEU2) elg1Δ::hphNT1	This study (Fig. 2D)
LDY14	CJY10 pol30::pol30-C22Y (LEU2) elg1Δ::hphNT1	This study (Fig. 1CE)
LDY15	CJY10 pol30::pol30-L68S (LEU2) elg1Δ::hphNT1	This study (Fig. 1CE)
LDY16	CJY10 pol30::pol30-C81R (LEU2) elg1Δ::hphNT1	This study (Fig. 1CE)
LDY17	CJY10 pol30::pol30-K217E (LEU2) elg1Δ::hphNT1	This study (Fig. 1CE)
LDY18	CJY10 pol30::POL30 (LEU2) elg1Δ::hphNT1	This study (Fig. 1ACEF, 2BCD, 3BC, S1AB, S4ABCDE, S5, S7)
LDY19	CJY10 pol30::POL30 (LEU2) ELG1-3FLAG::kanMX	This study (Fig. S2D)
LDY20	CJY10 pol30::pol30-D21K (LEU2) ELG1-3FLAG::kanMX	This study (Fig. S2D)
LDY23	YK402 pol30::POL30 (LEU2) ELG1-3FLAG::kanMX	This study (Fig. S2C)
LDY24	YK402 pol30::pol30-D21K (LEU2) ELG1-3FLAG::kanMX	This study (Fig. S2C)
TKY416	CJY10 pol30::pol30-K127R&K164R(LEU2)	Johnson et al., 2016 (Fig. 1F)
TKY417	CJY10 pol30::pol30-K127R&K164R(LEU2) elg1∆::hphNT1	Johnson et al., 2016 (Fig. 1F)
TKY418	CJY10 pol30::pol30-D150E(LEU2)	This study (Fig. 1A)
TKY419	CJY10 pol30::pol30-D150E(LEU2) elg1∆::hphNT1	This study (Fig. 1A)
TKY408	CJY10 ELG1-6HA::hphNT1	Johnson et al., 2016 (Fig. 1G)
CJY15	CJY10 elg1∆::kanMX4	Johnson et al., 2016 (Fig. 1G)
TKY420	CJY10 natNT2-M/G1-ELG1-6HA::hphNT1	Johnson et al., 2016 (Fig. 1G)
TKY421	CJY10 natNT2-S-ELG1-6HA::hphNT1	Johnson et al., 2016 (Fig. 1G)
TKY422	CJY10 natNT2-G2/M-ELG1-6HA::hphNT1	Johnson et al., 2016 (Fig. 1G)
TKY444	CJY10 pol30-D17K	This study (Fig. 2BCD)
LDY38	CJY10 pol30-D17K elg1∆::hphNT1	This study (Fig. 2BCD)
TKY446	CJY10 pol30-D21K	This study (Fig. 2BC)
LDY64	CJY10 pol30-D21K elg1∆::hphNT1	This study (Fig. 2BC)
TKY448	CJY10 ELG1-3FLAG::kanMX	This study (Fig. S2D right)
TKY449	CJY10 pol30-D17K ELG1-3FLAG::kanMX	This study (Fig. S2D right)
TKY450	CJY10 pol30-D21K ELG1-3FLAG::kanMX	This study (Fig. S2D right)
LDY59	CJY10 pol30::POL30 (LEU2) swi4∆::kanMX	This study (Fig. S4C)
LDY60	CJY10 pol30::POL30 (LEU2) elg1∆::hphNT swi4∆::kanMX	This study (Fig. S4C)
LDY61	CJY10 pol30::POL30 (LEU2) cac1∆::kanMX	This study (Fig. S4DE)
LDY62	CJY10 pol30::POL30 (LEU2) elg1∆::hphNT cac1∆::kanMX	This study (Fig. S4DE)
CJY60	CJY10 elg1∆::hphNT1	This study (Fig. 3A 4AB, 5I)
LDY88	TKY462 msh6∆::nat1 msh3∆::kanMX	This study (Fig. 3A)
LDY89	TKY463 msh6∆::nat1 msh3∆::kanMX elg1∆::hphNT1	This study (Fig. 3A)
TKY460	CJY10 msh6∆::kanMX	This study (Fig. 3A, S4A)
TKY461	CJY10 msh6∆::kanMX elg1∆::hphNT1	This study (Fig. 3A, S4A)
TKY462	CJY10 msh3∆::kanMX	This study (Fig. 3A, S4A)
TKY463	CJY10 msh3∆::kanMX elg1∆::hphNT1	This study (Fig. 3A, S4A)
TKY428	CJY10 pol30::POL30(LEU2) msh2∆::kanMX	This study (Fig. 3BC, S4B, S5)
TKY429	CJY10 pol30::POL30(LEU2) elg1∆::hphNT msh2∆::kanMX	This study (Fig. 3BC, S4B, S5)
LDY65	CJY10 pol30::pol30-D21K (LEU2) msh2∆::kanMX	This study (Fig. 3B)
LDY39	CJY10 pol2-M644G	This study (Fig. 3B, S4B)
LDY90	CJY10 pol30::pol30-R14E (LEU2) msh2∆::kanMX	This study (Fig. 3C)
LDY91	CJY10 pol30::pol30-R14E (LEU2) elg1Δ::hphNT1 msh2∆::kanMX	This study (Fig. 3C)
LDY44	CJY10 pol2-M644G msh2∆::kanMX	This study (Fig. 3B, S4B)
TKY477	CJY10 msh6(3MBD)	This study (Fig. 4A)
TKY478	CJY10 msh6(3MBD) elg1∆::hphNT1	This study (Fig. 4A)
TKY468	CJY10 msh3PIP	This study (Fig. 4B)
TKY470	CJY10 msh3PIP elg1∆::hphNT1	This study (Fig. 4B)
TKY473	CJY10 msh6PIP	This study (Fig. 4B)
TKY475	CJY10 msh6PIP elg1∆::hphNT1	This study (Fig. 4B)
TKY480	CJY10 msh3PIP msh6PIP	This study (Fig. 4B)
TKY481	CJY10 msh3PIP msh6PIP	This study (Fig. 4B)
TKY482	CJY10 msh3PIP msh6PIP elg1∆::hphNT1	This study (Fig. 4B)
TKY483	CJY10 msh3PIP msh6PIP elg1∆::hphNT1	This study (Fig. 4B)
LDY79	CJY10 pol30::POL30 (LEU2) MSH6-6HA::kanMX	This study (Fig. 5AB), clone 1
LDY80	CJY10 pol30::POL30 (LEU2) MSH6-6HA::kanMX	This study (Fig. 5AB), clone 2
LDY81	CJY10 pol30::POL30 (LEU2) MSH6-6HA::kanMX elg1∆::hphNT1	This study (Fig. 5AB), clone 1
LDY82	CJY10 pol30::POL30 (LEU2) MSH6-6HA::kanMX elg1∆::hphNT1	This study (Fig. 5AB), clone 2
LDY83	CJY10 msh3PIP msh6PIP MSH6-6HA::kanMX	This study (Fig. 5CD), clone 1
LDY84	CJY10 msh3PIP msh6PIP MSH6-6HA::kanMX	This study (Fig. 5CD), clone 2
LDY85	CJY10 msh3PIP msh6PIP MSH6-6HA::kanMX elg1∆::hphNT1	This study (Fig. 5CD), clone 1
LDY86	CJY10 msh3PIP msh6PIP MSH6-6HA::kanMX elg1∆::hphNT1	This study (Fig. 5CD), clone 2
SHY201	MATa arg4∆::natMX4 his3∆1 leu2∆0 lys2∆0 ura3∆0	Kubota et al. 2011 (Fig. 5B)
TKY18	MATa arg4∆::natMX4 his3∆1 leu2∆0 lys2∆0 ura3∆0 elg1∆::kanMX4	Kubota et al. 2011 (Fig. 5B)
TKY245	MATa cdc7-1 bar1∆::hisG ade2-1 can1-100 his3-11,15 leu2-3,112 trp1-1 ura3-1 RAD5+ (W303) his3∆::PPOL30-POL30-3Myc::kanMX	Kubota et al. 2015 (Fig. 5EF, S6AB)
TKY247	MATa cdc7-1 bar1∆::hisG ade2-1 can1-100 his3-11,15 leu2-3,112 trp1-1 ura3-1 RAD5+ (W303) his3∆::PPOL30-POL30-3Myc::kanMX elg1Δ::hphNT1	Kubota et al. 2015 (Fig. 5EF, S6AB)
TKY484	MATa cdc7-1 bar1∆::hisG ade2-1 can1-100 his3-11,15 leu2-3,112 trp1-1 ura3-1 RAD5+ (W303) MSH6-6HA::kanMX	This study (Fig. 5FG, S6B)
TKY485	MATa cdc7-1 bar1∆::hisG ade2-1 can1-100 his3-11,15 leu2-3,112 trp1-1 ura3-1 RAD5+ (W303) MSH6-6HA::kanMX elg1Δ::hphNT1	This study (Fig. 5FG, S6B)
TKY486	MATa cdc7-1 bar1∆::hisG ade2-1 can1-100 his3-11,15 leu2-3,112 trp1-1 ura3-1 RAD5+ (W303) msh6PIP-6HA::kanMX	This study (Fig. 5G)
TKY487	MATa cdc7-1 bar1∆::hisG ade2-1 can1-100 his3-11,15 leu2-3,112 trp1-1 ura3-1 RAD5+ (W303) msh6PIP-6HA::kanMX elg1Δ::hphNT1	This study (Fig. 5G), clone 1
TKY488	MATa cdc7-1 bar1∆::hisG ade2-1 can1-100 his3-11,15 leu2-3,112 trp1-1 ura3-1 RAD5+ (W303) msh6PIP-6HA::kanMX elg1Δ::hphNT1	This study (Fig. 5G), clone 2
TKY489	MATa cdc7-1 bar1∆::hisG ade2-1 can1-100 his3-11,15 leu2-3,112 trp1-1 ura3-1 RAD5+ (W303) msh6PIP-6HA::kanMX elg1Δ::hphNT1	This study (Fig. 5G), clone 3
TKY490	MATa cdc7-1 bar1∆::hisG ade2-1 can1-100 his3-11,15 leu2-3,112 trp1-1 ura3-1 RAD5+ (W303) MSH6-6HA::kanMX pol30-D150E	This study (Fig. 5G)
TKY491	MATa cdc7-1 bar1∆::hisG ade2-1 can1-100 his3-11,15 leu2-3,112 trp1-1 ura3-1 RAD5+ (W303) MSH6-6HA::kanMX pol30-D150E elg1Δ::hphNT1	This study (Fig. 5G)
TKY466	CJY10 exo1∆::kanMX	This study (Fig. 5I)
TKY467	CJY10 exo1∆::kanMX elg1∆::hphNT1	This study (Fig. 5I)
LDY53	CJY10 pol30::POL30 (LEU2) PMS1-4GFP::kanMX	This study (Fig. 6, S7)
LDY55	CJY10 pol30::POL30 (LEU2) PMS1-4GFP::kanMX elg1∆::hphNT1	This study (Fig. 6, S7)
LDY68	CJY10 msh3PIP msh6PIP PMS1-4GFP::kanMX	This study (Fig. 6)
LDY69	CJY10 msh3PIP msh6PIP PMS1-4GFP::kanMX elg1∆::hphNT1	This study (Fig. 6)
LDY75	CJY10 pol30::pol30-R14E (LEU2) PMS1-4GFP::kanMX	This study (Fig. 6)
LDY76	CJY10 pol30::pol30-R14E (LEU2) PMS1-4GFP::kanMX elg1∆::hphNT1	This study (Fig. 6)
Supplemental References
Brachmann CB, Davies A, Cost GJ, Caputo E, Li J, Hieter P, Boeke JD (1998) Designer deletion strains derived from Saccharomyces cerevisiae S288C: a useful set of strains and plasmids for PCR-mediated gene disruption and other applications. Yeast 14: 115-132
Araki Y, Kawasaki Y, Sasanuma H, Tye BK, Sugino A (2003) Budding yeast mcm10/dna43 mutant requires a novel repair pathway for viability. Genes to Cells 8: 465-480

## Sheet: Table S3
Supplementary Table S3. oligonucleotides
Name	Sequence	comments
TK460	AATGTTAGAAGCAAAATTTGAAGAAGCATCaCTTTTCAAGAGAATAATTaAgGGTTTCAAAaAgTGTGTCCAGTTGGTCAATTTCCAATGTAAA	donor oligo used for pol30-D17K. Red, mutated nucleotides. Blue, mutated (D21K) but not introduced into the genome
TK461	TTTACATTGGAAATTGACCAACTGGACACAcTtTTTGAAACCcTtAATTATTCTCTTGAAAAGtGATGCTTCTTCAAATTTTGCTTCTAACATT	donor oligo used for pol30-D17K. Red, mutated nucleotides. Blue, mutated (D21K) but not introduced into the genome
TK472	TGAAGAAGCATCCCTTTTCAAGAGAATAATTGATGGTTTCAAAaAgTGTGTCCAGTTGGTCAATTTCCAATGTAAAGAAGATGGTATCAT	donor oligo used for pol30-D21K. Red, mutated nucleotides
TK473	ATGATACCATCTTCTTTACATTGGAAATTGACCAACTGGACACAcTtTTTGAAACCATCAATTATTCTCTTGAAAAGGGATGCTTCTTCA	donor oligo used for pol30-D21K. Red, mutated nucleotides
TK526	CCTGTCATTGCCATCTTCCGAATTCTCTAAAATTGTTCGTGAgTTGTCaCAATTGAGTGATTCTATTAATATCATGATCACCAAAGAAAC	donor oligo used for pol30-D150E. Red, mutated nucleotides
TK527	GTTTCTTTGGTGATCATGATATTAATAGAATCACTCAATTGtGACAAcTCACGAACAATTTTAGAGAATTCGGAAGATGGCAATGACAGG	donor oligo used for pol30-D150E. Red, mutated nucleotides
TK562	GCACACTTCGAAAATGGCTCCACATCTTCTCAAAAGAAAATGAAGgctTCGAGTgctTTATCTgcTgcaTCtAAACAGGTACCTTCTGGCACACCGTCAAAGAAGGTCCAGAAGCCT	donor oligo used for msh6PIP. Red, mutated nucleotides.
TK563	AGGCTTCTGGACCTTCTTTGACGGTGTGCCAGAAGGTACCTGTTTaGAtgcAgcAGATAAagcACTCGAagcCTTCATTTTCTTTTGAGAAGATGTGGAGCCATTTTCGAAGTGTGC	donor oligo used for msh6PIP. Red, mutated nucleotides.
TK569	GCAAATAGATTTATTTTGTTGAATCTATTAACAATAATGGCGGGAgctCCCACAgcAAGCAGGgcTgcaAAGAAGGCGGTAAAATCAGAGCTGACGCATAAGCAAGAACAAGAA	donor oligo used for msh3PIP. Red, mutated nucleotides.
TK570	TTCTTGTTCTTGCTTATGCGTCAGCTCTGATTTTACCGCCTTCTTtgcAgcCCTGCTTgcTGTGGGagcTCCCGCCATTATTGTTAATAGATTCAACAAAATAAATCTATTTGC	donor oligo used for msh3PIP. Red, mutated nucleotides.
TK581	GCCGTCCCAAGAGTGATCCAGAGTACGATCCAAGAACACTGTACATCCCAAAGTCCCCTACAGCGAAAC	To amplify the MSH3 MBD. Green, annealing to MSH3 MBD. Black, homology to MSH6.
TK582	AGACAAAAAGTAGCCAGATCCGAATGCAACATATCTCCATCAGTTAACGTAGCTTTGGTAAAGACATTTGAAATC	To amplify the MSH3 MBD. Green, annealing to MSH3 MBD. Black, homology to MSH6.
LD022	TAAGAAACGAACTACCTTTGATCTATCATGTAGATGTCGCCTCTggtTACCCAAACATCATGACTACAAATAGACTACAACCAGATAGTATC	donor oligo used for pol2-M644G. Red, mutated nucleotides.
LD023	GATACTATCTGGTTGTAGTCTATTTGTAGTCATGATGTTTGGGTAaccAGAGGCGACATCTACATGATAGATCAAAGGTAGTTCGTTTCTTA	donor oligo used for pol2-M644G. Red, mutated nucleotides.

## Sheet: Table S4
Supplementary Table S4. Mutation rates with 95% confidence intervals
	Genotype	Reversion rate	Fold change
Fig. 1A (lys2-10A)	ELG1+	1.11 [0.77-1.49] x10-8	1
	elg1Δ	1.48 [1.28-1.69] x10-7	13.3
	pol30-D150E	9.58 [8.16-11.08] x10-8	8.6
	pol30-D150E elg1Δ	1 [0.86-1.15] x10-7	9
	pol30-R14E	4.37 [3.5-5.31] x10-8	3.9
	pol30-R14E elg1Δ	3.78 [3-4.63] x10-8	3.4
Fig. 1E (lys2-10A)	ELG1+	1.11 [0.77-1.49] x10-8	1
	elg1Δ	1.48 [1.28-1.69] x10-7	13.3
	pol30-K13E	1.37 [1.17-1.59] x10-7	12.3
	pol30-K13E elg1Δ	1.45 [1.22-1.69] x10-7	13
	pol30-K20E	1.17 [1.11-1.22] x10-5	1051
	pol30-K20E elg1Δ	1.2 [1.14-1.26] x10-5	1081
	pol30-C22Y	9.83 [9.31-10.3] x10-6	883
	pol30-C22Y elg1Δ	9.21 [8.71-9.71] x10-6	827
	pol30-L68S	6.28 [5.56-7.04] x10-7	56
	pol30-L68S elg1Δ	7.19 [6.39-8.03] x10-7	64
	pol30-C81R	1.02 [0.95-1.09] x10-5	921
	pol30-C81R elg1Δ	8.8 [8.1-9.4] x10-6	791
	pol30-K217E	4.41 [3.84-5.01] x10-7	39
	pol30-K217E elg1Δ	2.99 [2.56-3.45] x10-7	26
Fig. 1F (lys2-10A)	ELG1+	1.11 [0.77-1.49] x10-8	1
	elg1Δ	1.48 [1.28-1.69] x10-7	13.3
	pol30-KK127,164RR	9.23 [6.2-12.6] x10-9	0.8
	pol30-KK127,164RR elg1Δ	1.27 [1.04-1.52] x10-7	11.5
Fig. 1G (lys2-10A)	ELG1+	7.68 [5.11-10.6] x10-9	1
	elg1Δ	1.49 [1.24-1.76] x10-7	19.4
	G1-ELG1	1.36 [1.11-1.63] x10-7	17.8
	S-ELG1	1.17 [0.83-1.54] x10-8	1.5
	G2/M-ELG1	6.75 [5.28-8.35] x10-8	8.7
Fig. 2D (lys2-10A)	ELG1+	1.11 [0.77-1.49] x10-8	1
	elg1Δ	1.48 [1.28-1.69] x10-7	13.3
	pol30-D17K	5.85 [4.7-7] x10-8	5.2
	pol30-D17K elg1Δ	1.22 [1.07-1.37] x10-6	109
	pol30-D21K	1.44 [1.22-1.67] x10-7	12.9
	pol30-D21K elg1Δ	9.65 [8.64-10.7] x10-7	86.9
Fig. 3A (lys2-10A)	MSH3+ MSH6+	1.11 [0.77-1.49] x10-8	1
	MSH3+ MSH6+elg1Δ	1.28 [1.01-1.57] x10-7	11.5
	msh3Δ msh6Δ	6.48 [5.82-7.17] x10-5	5823
	msh3Δ msh6Δ elg1Δ	5.38 [4.73-6.06] x10-5	4835
	MSH6+ msh3Δ	9.45 [7.33-11.7] x10-8	8.4
	MSH6+ msh3Δ elg1Δ	5.1 [4.47-5.82] x10-7	46
	MSH3+ msh6Δ	1.11 [1-1.23] x10-6	100
	MSH3+ msh6Δ elg1Δ	1.32 [1.19-1.45] x10-6	118
Fig. 3B (lys2-10A)	MSH2+	1.11 [0.77-1.49] x10-8	1
	MSH2+ elg1Δ	1.48 [1.28-1.69] x10-7	13.3
	MSH2+ pol30-D21K	1.44 [1.22-1.67] x10-7	12.9
	pol2-M644G	3.37 [2.66-4.13] x10-8	3.02
	*msh2Δ	6.64 [6.16-7.13] x10-5	5963
	*msh2Δ elg1Δ	7.71 [7.11-8.33] x10-5	6925
	msh2Δ pol30-D21K	7.65 [6.9-8.43] x10-5	6878
	msh2Δ pol2-M644G	2.69 [2.4-2.9] x10-4	24178
Fig. 3C (CAN1 locus)	ELG1+	1.01 [0.7-1.28] x10-7	1
	elg1Δ	2.79 [2.3-3.2] x10-7	2.7
	msh2Δ	2.91 [1.98-3.96] x10-6	28.6
	msh2Δ elg1Δ	2.63 [2.19-3.1] x10-5	259
	pol30-R14E	1.89 [1.44-2.38] x10-7	1.86
	pol30-R14E elg1Δ	1.84 [1.32-2.43] x10-7	1.81
	pol30-R14E msh2Δ	4.97 [3.83-6.22] x10-6	48
	pol30-R14E msh2Δ elg1Δ	3.94 [2.9-5.03] x10-6	38
Fig. 4A (lys2-10A)	MSH3+ MSH6+	1.11 [0.77-1.49] x10-8	1
	MSH3+ MSH6+ elg1Δ	1.28 [1.01-1.57] x10-7	11.5
	MSH3+ msh6(3MBD)	3.32 [2.62-4.08] x10-8	2.9
	MSH3+ msh6(3MBD) elg1Δ	2.75 [2.34-3.19] x10-7	24.7
Fig. 4B (lys2-10A)	MSH3+ MSH6+	1.11 [0.77-1.49] x10-8	1
	MSH3+ MSH6+elg1Δ	1.28 [1.01-1.57] x10-7	11.5
	*msh3PIP msh6PIP	7.36 [6.77-7.97] x10-7	66
	*msh3PIP msh6PIP elg1Δ	6.27 [5.73-6.82] x10-7	56
	MSH6+ msh3PIP	2.66 [2.05-3.32] x10-8	2.3
	MSH6+ msh3PIP elg1Δ	2.5 [2.12-2.9] x10-7	22.5
	MSH3+ msh6PIP	2.9 [2.03-3.87] x10-8	2.6
	MSH3+ msh6PIP elg1Δ	1.65 [1.36-1.96] x10-7	14.8
Fig. 5H (lys2-10A)	(empty vector) ELG1+	4.13 [2.57-5.94] x10-8	1
	(empty vector) elg1Δ	2.67 [2-3.4] x10-7	6.4
	(OE: Msh2, Msh3, Msh6) ELG1+	2.29 [1.58-3.09] x10-7	5.5
	(OE: Msh2, Msh3, Msh6) elg1Δ	6.5 [4.93-8.22] x10-7	15.7
	(OE: Msh2, Msh3-PIP, Msh6-PIP) ELG1+	1.17 [0.81-1.58] x10-7	2.8
	(OE: Msh2, Msh3-PIP, Msh6-PIP) elg1Δ	4.33 [3.17-5.63] x10-7	10.5
Fig. 5I (lys2-10A)	ELG1+	1.11 [0.77-1.49] x10-8	1
	elg1Δ	1.28 [1.01-1.57] x10-7	11.5
	exo1Δ	5.19 [4.21-6.25] x10-8	4.6
	exo1Δ elg1Δ	3.9 [3.36-4.46] x10-7	35
Fig. S1A (hom3-10)	*ELG1+	3.19 [2.1-4.43] x10-9	1
	*elg1Δ	7.09 [5.32-9.02] x10-9	2.2
Fig. S4A (hom3-10)	*MSH2+	3.19 [2.1-4.43] x10-9	1
	*MSH2+ elg1Δ	7.09 [5.32-9.02] x10-9	2.2
	pol2-M644G	7.16 [4.78-9.88] x10-9	2.2
	*msh2Δ	4.6 [3.91-5.33] x10-6	1441
	*msh2Δ elg1Δ	6.31 [5.38-7.29] x10-6	1976
	msh2Δ pol2-M644G	1.38 [1.06-1.72] x10-5	4327
Fig. S4B (hom3-10)	*MSH3+ MSH6+	3.19 [2.1-4.43] x10-9	1
	*MSH3+ MSH6+elg1Δ	7.09 [5.32-9.02] x10-9	2.2
	MSH6+ msh3Δ	1.79 [1.37-2.25] x10-8	5.6
	MSH6+ msh3Δ elg1Δ	2.98 [2.39-3.62] x10-8	9.3
	MSH3+ msh6Δ	2.1 [1.38-2.92] x10-8	6.5
	MSH3+ msh6Δ elg1Δ	2.07 [1.38-2.87] x10-8	6.5
Fig. S4C (lys2-10A)	ELG1+	1.11 [0.77-1.49] x10-8	1
	elg1Δ	1.48 [1.28-1.69] x10-7	13.3
	swi4Δ	2.23 [1.04-3.73] x10-9	0.2
	swi4Δ elg1Δ	2.69 [1.95-3.51] x10-8	2.4
Fig. S4D (lys2-10A)	ELG1+	1.11 [0.77-1.49] x10-8	1
	elg1Δ	1.48 [1.28-1.69] x10-7	13.3
	cac1Δ	1.31 [0.95-1.71] x10-8	1.1
	cac1Δ elg1Δ	1.64 [1.31-1.98[ x10-7	14.7
Fig. S4E (hom3-10)	*ELG1+	3.19 [2.1-4.43] x10-9	1
	*elg1Δ	7.09 [5.32-9.02] x10-9	2.2
	cac1Δ	2.18 [1.13-3.47] x10-9	0.68
	cac1Δ elg1Δ	5.87 [3.76-8.32] x10-9	1.84
Each mutation rate was determined using 11 independent cultures.
* Each mutation rate was determined using 22 independent cultures.

## Sheet: Table S5
Supplementary Table S5. Crystallographic data and refinement statistics. Statistics for the highest-resolution shell are shown in parentheses.
Data Collection	D17K	D21K
Space group	P213	P213
Wavelength	1.54178	1.54178
Resolution range	50 - 2.85	50 - 2.80
Unit cell angles	90, 90, 90	90, 90, 90
Unit cell dimensions (Å)	121.716, 121.716, 121.716	122.264, 122.264, 122.264
Total reflections	295273	175973
Unique reflections	14213 (707)	15284 (757)
Multiplicity	20.8 (18.8)	11.5 (11.5)
Completeness%	100 (100)	99.9 (100)
Mean I/sigma I	25.99 (2.35)	27.54 (1.65)
Wilson B factor (Å-2)	55.95	61.57
R-merge	0.145 (1.072)	0.093 (1.154)
R-meas	0.149 (1.102)	0.098 (1.208)
R-pim	0.033 (0.256)	0.029 (0.354)
CC1/2	0.999 (0.858)	0.996 (0.842)
Refinement
R-work %	24.20 (31.66)	24.19 (36.83)
R-free %	27.59 (37.34)	26.91 (44.47)
RMS bonds	0.006	0.006
RMS angles	0.833	0.95
Ramachandran favored %	95.67	95.7
Ramachandran outliers %	0	0
Rotamer outliers %	0	0
Clashscore	9.38	7.84
Average B	59.52	63.91
